# Supplementary material for: With super SDMs (machine learning, open access big data, and the cloud) towards more holistic global squirrel hotspots and coldspots
Source: Sci Rep. 2024 Mar 3;14:5204. doi: 10.1038/s41598-024-55173-8 (PMC10909860; doi:10.1038/s41598-024-55173-8)
Supplement: Supplementary file 2 — Supplementary Information 2. [file 41598_2024_55173_MOESM2_ESM.zip]

Archive with 9 entries (9 files):
- MetadataBigDataOracleSquirrelColdspots_Vers1MS.txt
- MetadataBigDataOracleSquirrelColdspots_Vers1MS.xml
- MetadataBigDataOracleSquirrelColdspots_Vers1MS-summary.html
- MetadataBigDataOracleSquirrelColdspots_Vers1MS.cfg
- MetadataBigDataOracleSquirrelColdspots_Vers1MS.err
- MetadataBigDataOracleSquirrelColdspots_Vers1MS.err.html
- MetadataBigDataOracleSquirrelColdspots_Vers1MS.faq.html
- MetadataBigDataOracleSquirrelColdspots_Vers1MS.html
- MetadataBigDataOracleSquirrelColdspots_Vers1MS-original.xml
