# Supplementary material for: With super SDMs (machine learning, open access big data, and the cloud) towards more holistic global squirrel hotspots and coldspots
Source: Sci Rep. 2024 Mar 3;14:5204. doi: 10.1038/s41598-024-55173-8 (PMC10909860; doi:10.1038/s41598-024-55173-8)
Supplement: Supplementary file 2 — Supplementary Information 2. [file 41598_2024_55173_MOESM2_ESM.zip › MetadataBigDataOracleSquirrelColdspots_Vers1MS.txt]

Metadata:
  Identification_Information:
    Citation:
      Citation_Information:
        Originator: Moriz Steiner
        Originator: Falk Huettmann
        Publication_Date: 20230331
        Title: Data for: With Super SDMs (Machine Learning, Open Access Big Data, and The Cloud) towards a more holistic and inclusive inference: Insights from progressing the marginalized case of the world’s squirrel hotspots and coldspots
        Edition: 1
        Geospatial_Data_Presentation_Form: publication
    Description:
      Abstract: Species-habitat associations are correlative, can be quantified, and used for powerful inference. Nowadays, Species Distribution Models (SDMs) play a big role, e.g. using Machine Learning and AI algorithms, but their best-available technical opportunities remain still not used for their potential e.g. in the policy sector. Here we present Super SDMs that invoke ML, OA Big Data, and the Cloud with a workflow for the best-possible inference for the 300+ global squirrel species. Such global Big Data models are especially important for the many marginalized squirrel species and the high number of endangered and data-deficient species in the world, specifically in tropical regions. While our work shows common issues with SDMs and the maxent algorithm (‘Shallow Learning'), here we present a multi-species Big Data SDM template for subsequent ensemble models and generic progress to tackle global species hotspots and cold spots for the best possible outcome.
      Purpose: This study's main aim was to create a Super Species distribution model for the global squirrel species with available GBIF data. This has been done by using 132 environmental predictors for all available squirrel species on GBIF.
      Supplemental_Information: The extensive Supplemental Information set for this study can also be accessed via the DOI provided here.
    Time_Period_of_Content:
      Time_Period_Information:
        Range_of_Dates/Times:
          Beginning_Date: 20000101
          Ending_Date: 20211231
      Currentness_Reference: publication date
    Status:
      Progress: Complete
      Maintenance_and_Update_Frequency: As needed
    Spatial_Domain:
      Description_of_Geographic_Extent: World
      Bounding_Coordinates:
        West_Bounding_Coordinate: -180.0000
        East_Bounding_Coordinate: 180.0000
        North_Bounding_Coordinate: 90.0000
        South_Bounding_Coordinate: -90.0000
    Keywords:
      Theme:
        Theme_Keyword_Thesaurus: ISO 19115 Topic Category
        Theme_Keyword: biota
      Theme:
        Theme_Keyword_Thesaurus: None
        Theme_Keyword: Squirrels
        Theme_Keyword: Sciuridae
        Theme_Keyword: BIG DATA
        Theme_Keyword: MaxEnt
        Theme_Keyword: Super Species Distribution Models
        Theme_Keyword: R
        Theme_Keyword: Oracle
        Theme_Keyword: Super computer
        Theme_Keyword: Cloud modeling
    Taxonomy:
      Keywords/Taxon:
        Taxonomic_Keyword_Thesaurus: None
        Taxonomic_Keywords: Sciuridae
      Taxonomic_Classification:
        Taxon_Rank_Name: Kingdom
        Taxon_Rank_Value: Animalia
        Taxonomic_Classification:
          Taxon_Rank_Name: Subkingdom
          Taxon_Rank_Value: Bilateria
          Taxonomic_Classification:
            Taxon_Rank_Name: Infrakingdom
            Taxon_Rank_Value: Deuterostomia
            Taxonomic_Classification:
              Taxon_Rank_Name: Phylum
              Taxon_Rank_Value: Chordata
              Taxonomic_Classification:
                Taxon_Rank_Name: Subphylum
                Taxon_Rank_Value: Vertebrata
                Taxonomic_Classification:
                  Taxon_Rank_Name: Infraphylum
                  Taxon_Rank_Value: Gnathostomata
                  Taxonomic_Classification:
                    Taxon_Rank_Name: Superclass
                    Taxon_Rank_Value: Tetrapoda
                    Taxonomic_Classification:
                      Taxon_Rank_Name: Class
                      Taxon_Rank_Value: Mammalia
                      Taxonomic_Classification:
                        Taxon_Rank_Name: Subclass
                        Taxon_Rank_Value: Theria
                        Taxonomic_Classification:
                          Taxon_Rank_Name: Infraclass
                          Taxon_Rank_Value: Eutheria
                          Taxonomic_Classification:
                            Taxon_Rank_Name: Order
                            Taxon_Rank_Value: Rodentia
                            Taxonomic_Classification:
                              Taxon_Rank_Name: Suborder
                              Taxon_Rank_Value: Sciuromorpha
                              Taxonomic_Classification:
                                Taxon_Rank_Name: Family
                                Taxon_Rank_Value: Sciuridae
                                Applicable_Common_Name: TSN: 180135
    Access_Constraints: None.  Please see 'Distribution Info' for details.
    Use_Constraints: None.  Users are advised to read the dataset's metadata thoroughly to understand appropriate use and data limitations.
    Point_of_Contact:
      Contact_Information:
        Contact_Person_Primary:
          Contact_Person: Moriz Steiner
          Contact_Organization: -EWHALE Lab- Biology and Wildlife Department, Institute of Arctic Biology, Fairbanks University of Alaska Fairbanks (UAF), Fairbanks, AK, USA
        Contact_Address:
          Address_Type: mailing
          Address: Dr. Daimerstrasse 2
          City: Sand in Taufers
          State_or_Province: Bozen/ Suedtirol
          Postal_Code: 39032
          Country: Italy
        Contact_Voice_Telephone: +39 3493122232
        Contact_Electronic_Mail_Address: moriz.steiner.work@gmail.com
    Native_Data_Set_Environment:
      The main software tool used for the creation of this material are:
      QGIS & ArcGIS = https://qgis.org/en/site/forusers/download.html & https://pro.arcgis.com/en/pro-app/latest/get-started/download-arcgis-pro.html
      Maxent = https://biodiversityinformatics.amnh.org/open_source/maxent/
      R = https://cran.r-project.org/bin/windows/base/

      For all programs the latest versions have been used referenced to the publication date.
  Data_Quality_Information:
    Attribute_Accuracy:
      Attribute_Accuracy_Report: The data that has been created for this study and dataset has the intention to be the most complete and state-of-the-art dataset on the species distribution of all global squirrel species. This was possible by using 132 environmental predictors obtained from Steiner and Huettmann (in press).
    Logical_Consistency_Report: The data matches well with all details provided.
    Completeness_Report: This dataset is as complete as it was possible using open-access data in 2022 and 2023. Regarding the completeness of the raster dataset, we have included 132 environmental predictors of high quality on a global scale. This seems to be the most complete and holistic raster dataset in all published literature.
    Lineage:
      Process_Step:
        Process_Description: We created a global SDM assessment of all the world’s squirrel species utilizing machine learning algorithms powered by cloud computing. This study builds upon a workflow and data previously introduced by Steiner and Huettmann (in press) and expands on that approach and workflow using almost three times as many new data. This workflow has been presented in Figure 2 below. To our knowledge, this presents the highest number of predictors and occurrence records ever used for one SDM (see Huettmann et al. 2018 for 80 predictors, and Sriram and Huettmann unpublished for 100, and for multi-species models see Steiner and Huettmann in press for over 130). This moves maxent from a simple ‘shallow-learning’ SDM algorithm into authentic data mining. We thus like to call it a Super SDM with the following method steps.
        Source_Used_Citation_Abbreviation: Huettmann, F., Mi, C., & Guo, Y. (2018). ‘Batteries’ in machine learning: A first experimental assessment of inference for Siberian Crane Breeding Grounds in the Russian High Arctic Based on ‘Shaving’74 predictors. Machine Learning for Ecology and Sustainable Natural Resource Management, 163-184.
        Process_Date: 20230331
      Process_Step:
        Process_Description:
          Big Data: Occurrence data

          We utilized all publicly-available online GBIF occurrences for the family Sciuridae (= squirrels) with a cut-off date of November 13th 2022 (www.GBIF.org receives new data submissions ongoing and updates its sets monthly). An older version of this downloaded dataset was used by Steiner and Huettmann (in press) in 2020 but got significantly updated and now contains a total of 1,543,980 raw occurrence points (see download DOI: https://doi.org/10.15468/dl.2banfj). These occurrence points have been obtained from GBIF utilizing the RGBIF package in R (Chamberlain et al. 2021). The R script that has been utilized to obtain the occurrence points can be found in Appendix 1. After obtaining the occurrence data from RGBIF, we removed duplicates in the dataset in order to make it easier to handle the model run. There are different approaches to using ‘double locations’ as those are ‘true’ data (Humphries et al. 2018); however, maxent is not a true data mining algorithm and relies on parsimonious concepts creating its own pseudo-absences (Elith et al. 2020; Phillips et al. 2009). Arguably, for our objectives, the duplicated occurrence points have assumably little influence on the global SDMs when all occurrences are combined, which we decided to do in order to create the global hotspot/ coldspot analysis for all squirrel species. After removing duplicates (utilizing “removing duplicates” function in MS Excel), we also removed all records without a geographic location and a described species name (Hart-Davis 2010), after which the dataset has been saved as CSV file and imported in the data directory to be accessible for the cloud super-computer. This data preparation necessity sets it apart from more advanced and deep-learning methods such as boosting (TreeNet) or bagging workflow etc., that are better able to work with raw and messy data within which the corresponding Machine Learning algorithm seeks for patterns (Grillo et al. 2022; Mi et al. 2017). This resulted in 665,529 final occurrence points which have been mapped and presented in Figure 1 below; see Appendix 2 for ISO-compliant metadata describing this unique resource.

          Figure 1 shows the utilized occurrence points for this study, retrieved from GBIF.org. A detailed list of all included squirrel species and their corresponding record counts can be found in Appendix 3.
        Source_Used_Citation_Abbreviation: Humphries, G., D.R. Magness and F. Huettmann (2018). Machine Learning for Ecology and Sustainable Natural Resource Management. Springer, Switzerland
        Source_Used_Citation_Abbreviation: Phillips, S. J., Dudík, M., Elith, J., Graham, C. H., Lehmann, A., Leathwick, J., & Ferrier, S. (2009). Sample selection bias and presence‐only distribution models: implications for background and pseudo‐absence data. Ecological applications, 19(1), 181-197.
        Source_Used_Citation_Abbreviation: Hart-Davis, G. (2010). Creating and Using Excel Database Tables. In Beginning Microsoft Office 2010 (pp. 393-411). Berkeley, CA: Apress.
        Source_Used_Citation_Abbreviation: Grillo, M., Huettmann, F., Guglielmo, L., & Schiaparelli, S. (2022). Three-Dimensional Quantification of Copepods Predictive Distributions in the Ross Sea: First Data Based on a Machine Learning Model Approach and Open Access (FAIR) Data. Diversity, 14(5), 355.
        Source_Used_Citation_Abbreviation: Mi, C., Huettmann, F., Guo, Y., Han, X., & Wen, L. (2017). Why choose Random Forest to predict rare species distribution with few samples in large undersampled areas? Three Asian crane species models provide supporting evidence. PeerJ, 5, e2849.
        Process_Date: 20230331
      Process_Step:
        Process_Description:
          Environmental predictors

          Here, we utilized a total of 132 environmental predictors; a set that has been firstly partially compiled by Sriram and Huettmann (unpublished) and first presented as the world’s most complete socio-economic habitat predictor set by Steiner and Huettmann (in press). Here it has been re-utilized for this study. A detailed description of all predictors and their sources can be found in Appendix 4 (reproduced Table 3.2 from Steiner and Huettmann in press).
        Process_Date: 20230331
      Process_Step:
        Process_Description:
          Cloud modeling

          In order to process the high quantities of data utilized for this study – point data and habitat layer data -, we performed all modeling steps in the Oracle cloud super-computer (www.oracle.com) using the R environment for easy reproducibility. 
          Thanks to a computing grant to FH in 2022 we were able to use the ORACLE cloud; we used the settings depicted in Table 1. 

          Utilizing the settings presented in Table 1, we then ran ‘remotely’ a newly created R script for the global Super SDM (see Appendix 5) in the Windows PowerShell software, virtually synchronized with the oracle cloud computer. This SDM has been created utilizing Maxent (version 3.4.4 – https://biodiversityinformatics.amnh.org/open_source/maxent/) and the software packages “raster”, “dismo”, “rgeos”, “sp”, and “rJava” (see corresponding references in sequence of the included packages – Hijmans and van Etten 2016; Hijmans and Elith 2013; Bivand et al. 2017; Pebesma et al. 2012; Urbanek 2013). In order to subsequently produce the desired SDM, we ran the commands “maxent” and “predict” in Windows PowerShell. To diminish possible data gaps as much as possible, we utilized 80% of the available data for training the ML model and the remaining 20% and 500 iterations for the model testing. This ratio of data attributed to training and testing is commonly found in literature but many models use a ratio of data for the model training that is smaller (sometimes significantly smaller) than the model testing ratio (Joseph 2022). With our approach, we believe to have diminished possible data gaps as much as possible while still testing the model sufficiently with the remaining 20% of the data and 500 iterations.
          An overview of the workflow performed in this study is displayed in Figure 2. This workflow includes all steps performed in the creation of the Super SDM in this study. It starts with the collection of the required datasets and ends with the results of the SDM in GIS. Additional add-on options are also included in this workflow, e.g. the option to create ensemble models. This workflow can act as a template for future Super SDMs studies, assessing other vertebrate species.
        Source_Used_Citation_Abbreviation: Hijmans, R. J., & van Etten, J. (2016). raster: Geographic data analysis and modeling. R package version, 2(8).
        Source_Used_Citation_Abbreviation: Hijmans, R. J., & Elith, J. (2013). Species distribution modeling with R. R Cran Project.
        Source_Used_Citation_Abbreviation: Bivand, R., Rundel, C., Pebesma, E., Stuetz, R., Hufthammer, K. O., & Bivand, M. R. (2017). Package ‘rgeos’. The Comprehensive R Archive Network (CRAN).
        Source_Used_Citation_Abbreviation: Pebesma, E., Bivand, R., Pebesma, M. E., RColorBrewer, S., & Collate, A. A. A. (2012). Package ‘sp’. The Comprehensive R Archive Network.
        Source_Used_Citation_Abbreviation: Urbanek, S. (2013). rJava: Low-level R to Java interface. http://www.rforge.net/rJava/
        Source_Used_Citation_Abbreviation: Joseph, V. R. (2022). Optimal ratio for data splitting. Statistical Analysis and Data Mining: The ASA Data Science Journal, 15(4), 531-538.
        Process_Date: 20230331
      Process_Step:
        Process_Description:
          Hotspot/ coldspot identification

          Once the SDM has been created, the produced raster has been imported into Open-Source GIS (QGIS version 3.10.6, obtainable via https://www.qgis.org/en/site/forusers/download.html); we also used ESRI  ArcGIS for some operations. In GIS, with a visual rapid-assessment approach, we identified the global squirrel hotspots and coldspots. This distribution hotspot/ coldspot identification aims to show the predicted species distribution index of all global squirrel species (multi-species distribution index). Regions with a prediction index ≤ 0.32 have been classified as ‘coldspots’ (low prediction occurrence), and regions with a prediction index ≥ 0.66 have been classified as ‘hotspots’ (high prediction occurrence). These thresholds have been set up in this manner to represent the low 1/3rd of the predicted occurrence index as coldspots with the very little predicted occurrence, a certain average or medium, and the top 1/3rd of the predicted occurrence index as hotspots with very high predicted occurrences. Because our work is fully open access, any of these settings can be re-visited and improved upon new data and research.
        Process_Date: 20230331
  Spatial_Data_Organization_Information:
    Direct_Spatial_Reference_Method: Raster
    Raster_Object_Information:
      Raster_Object_Type: Pixel
      Row_Count: 4320
      Column_Count: 8640
  Entity_and_Attribute_Information:
    Detailed_Description:
      Entity_Type:
        Entity_Type_Label: Table1: Oracle cloud settings utilized for global squirrel SDM
        Entity_Type_Definition: This table depicts the Oracle cloud settings used for the Super SDM.
        Entity_Type_Definition_Source: Producer Defined
      Attribute:
        Attribute_Label: Oracle cloud metric
        Attribute_Definition:
        Attribute_Definition_Source: Producer Defined
        Attribute_Domain_Values:
          Enumerated_Domain:
            Enumerated_Domain_Value: Computer system
            Enumerated_Domain_Value_Definition:
            Enumerated_Domain_Value_Definition_Source: Producer defined
        Attribute_Domain_Values:
          Enumerated_Domain:
            Enumerated_Domain_Value: CPU Capacity
            Enumerated_Domain_Value_Definition:
            Enumerated_Domain_Value_Definition_Source: Producer defined
        Attribute_Domain_Values:
          Enumerated_Domain:
            Enumerated_Domain_Value: OCPU count
            Enumerated_Domain_Value_Definition:
            Enumerated_Domain_Value_Definition_Source: Producer defined
        Attribute_Domain_Values:
          Enumerated_Domain:
            Enumerated_Domain_Value: Machine shape
            Enumerated_Domain_Value_Definition:
            Enumerated_Domain_Value_Definition_Source: Producer defined
      Attribute:
        Attribute_Label: Description
        Attribute_Definition:
        Attribute_Definition_Source: Producer Defined
        Attribute_Domain_Values:
          Enumerated_Domain:
            Enumerated_Domain_Value: Linux
            Enumerated_Domain_Value_Definition:
            Enumerated_Domain_Value_Definition_Source: Producer defined
        Attribute_Domain_Values:
          Enumerated_Domain:
            Enumerated_Domain_Value: 1024 GB
            Enumerated_Domain_Value_Definition:
            Enumerated_Domain_Value_Definition_Source: Producer defined
        Attribute_Domain_Values:
          Enumerated_Domain:
            Enumerated_Domain_Value: 64
            Enumerated_Domain_Value_Definition:
            Enumerated_Domain_Value_Definition_Source: Producer defined
        Attribute_Domain_Values:
          Enumerated_Domain:
            Enumerated_Domain_Value: VM.Standard.E4.Flex
            Enumerated_Domain_Value_Definition:
            Enumerated_Domain_Value_Definition_Source: Producer defined
    Detailed_Description:
      Entity_Type:
        Entity_Type_Label: Table 2: Global squirrel Super SDM model evaluation
        Entity_Type_Definition: This table depicts the model evaluation criteria of the global Super SDM.
        Entity_Type_Definition_Source: Producer Defined
      Attribute:
        Attribute_Label: Evaluation criteria
        Attribute_Definition:
        Attribute_Definition_Source: Producer Defined
        Attribute_Domain_Values:
          Enumerated_Domain:
            Enumerated_Domain_Value: AUC (Area under the ROC Curve)
            Enumerated_Domain_Value_Definition:
            Enumerated_Domain_Value_Definition_Source: Producer defined
        Attribute_Domain_Values:
          Enumerated_Domain:
            Enumerated_Domain_Value: Correlation
            Enumerated_Domain_Value_Definition:
            Enumerated_Domain_Value_Definition_Source: Producer defined
        Attribute_Domain_Values:
          Enumerated_Domain:
            Enumerated_Domain_Value: Test accuracy
            Enumerated_Domain_Value_Definition:
            Enumerated_Domain_Value_Definition_Source: Producer defined
      Attribute:
        Attribute_Label: Description
        Attribute_Definition:
        Attribute_Definition_Source: Producer Defined
        Attribute_Domain_Values:
          Range_Domain:
            Range_Domain_Minimum: 0.4198
            Range_Domain_Maximum: 0.9543
    Detailed_Description:
      Entity_Type:
        Entity_Type_Label: Table 3: Global squirrel Super SDM variable importance
        Entity_Type_Definition: This table depicts the variable importance of all included environmental predictors included in the Super SDM.
        Entity_Type_Definition_Source: Producer Defined
      Attribute:
        Attribute_Label: Variable
        Attribute_Definition:
        Attribute_Definition_Source: Producer Defined
        Attribute_Domain_Values:
          Unrepresentable_Domain:
      Attribute:
        Attribute_Label: Percent contribution
        Attribute_Definition:
        Attribute_Definition_Source: Producer Defined
        Attribute_Domain_Values:
          Range_Domain:
            Range_Domain_Minimum: 0.0
            Range_Domain_Maximum: 43.7
      Attribute:
        Attribute_Label: Permutation importance
        Attribute_Definition:
        Attribute_Definition_Source: Producer Defined
        Attribute_Domain_Values:
          Range_Domain:
            Range_Domain_Minimum: 0.0
            Range_Domain_Maximum: 30.8
    Detailed_Description:
      Entity_Type:
        Entity_Type_Label: Table 4a: Global squirrel hotspot regions
        Entity_Type_Definition: This table describes the global squirrel hotspot regions identified by the Super SDM.
        Entity_Type_Definition_Source: Producer Defined
      Attribute:
        Attribute_Label: Regions
        Attribute_Definition:
        Attribute_Definition_Source: Producer Defined
        Attribute_Domain_Values:
          Enumerated_Domain:
            Enumerated_Domain_Value: North America
            Enumerated_Domain_Value_Definition:
            Enumerated_Domain_Value_Definition_Source: Producer defined
        Attribute_Domain_Values:
          Enumerated_Domain:
            Enumerated_Domain_Value: Europe
            Enumerated_Domain_Value_Definition:
            Enumerated_Domain_Value_Definition_Source: Producer defined
        Attribute_Domain_Values:
          Enumerated_Domain:
            Enumerated_Domain_Value: Central America
            Enumerated_Domain_Value_Definition:
            Enumerated_Domain_Value_Definition_Source: Producer defined
        Attribute_Domain_Values:
          Enumerated_Domain:
            Enumerated_Domain_Value: Northwestern Africa
            Enumerated_Domain_Value_Definition:
            Enumerated_Domain_Value_Definition_Source: Producer defined
        Attribute_Domain_Values:
          Enumerated_Domain:
            Enumerated_Domain_Value: Western Asia
            Enumerated_Domain_Value_Definition:
            Enumerated_Domain_Value_Definition_Source: Producer defined
        Attribute_Domain_Values:
          Enumerated_Domain:
            Enumerated_Domain_Value: Most eastern Asia
            Enumerated_Domain_Value_Definition:
            Enumerated_Domain_Value_Definition_Source: Producer defined
        Attribute_Domain_Values:
          Enumerated_Domain:
            Enumerated_Domain_Value: Southeast Asia
            Enumerated_Domain_Value_Definition:
            Enumerated_Domain_Value_Definition_Source: Producer defined
        Attribute_Domain_Values:
          Enumerated_Domain:
            Enumerated_Domain_Value: Tropical Africa
            Enumerated_Domain_Value_Definition:
            Enumerated_Domain_Value_Definition_Source: Producer defined
      Attribute:
        Attribute_Label: Included countries
        Attribute_Definition:
        Attribute_Definition_Source: Producer Defined
        Attribute_Domain_Values:
          Enumerated_Domain:
            Enumerated_Domain_Value: USA, Southern Canada
            Enumerated_Domain_Value_Definition:
            Enumerated_Domain_Value_Definition_Source: Producer defined
        Attribute_Domain_Values:
          Enumerated_Domain:
            Enumerated_Domain_Value: Portugal, Spain, United Kingdom, Ireland, France, Belgium, Netherlands, Germany, Denmark, Switzerland, Liechtenstein, Luxembourg, Austria, Italy, Slovenia, Poland, Sweden, Norway, Finland, Slovakia, Czechia, Hungary, Croatia, Romania, Serbia, Moldova, Ukraine, Bosnia and Herzegovina, Albania, Montenegro, Bulgaria, North Macedonia, Greece, Latvia, Lithuania, Estonia, Belarus
            Enumerated_Domain_Value_Definition:
            Enumerated_Domain_Value_Definition_Source: Producer defined
        Attribute_Domain_Values:
          Enumerated_Domain:
            Enumerated_Domain_Value: Mexico, Guatemala, Belize, Honduras, El Salvador, Nicaragua, Costa Rica, Cuba, Haiti, Dominican Republic, Puerto Rico, several island states
            Enumerated_Domain_Value_Definition:
            Enumerated_Domain_Value_Definition_Source: Producer defined
        Attribute_Domain_Values:
          Enumerated_Domain:
            Enumerated_Domain_Value: Morocco, North Algeria, Tunisia
            Enumerated_Domain_Value_Definition:
            Enumerated_Domain_Value_Definition_Source: Producer defined
        Attribute_Domain_Values:
          Enumerated_Domain:
            Enumerated_Domain_Value: Georgia, Armenia, Azerbaijan, Iran, Pakistan, Afghanistan, Turkmenistan, Tajikistan, Kyrgyzstan, Kazakhstan, Western Russia, Northern India, Nepal, Bhutan
            Enumerated_Domain_Value_Definition:
            Enumerated_Domain_Value_Definition_Source: Producer defined
        Attribute_Domain_Values:
          Enumerated_Domain:
            Enumerated_Domain_Value: South Korea, Japan, Taiwan
            Enumerated_Domain_Value_Definition:
            Enumerated_Domain_Value_Definition_Source: Producer defined
        Attribute_Domain_Values:
          Enumerated_Domain:
            Enumerated_Domain_Value: Vietnam, Thailand, Laos, Cambodia, Sri Lanka, Indonesia, Brunei, Malaysia, Philippines
            Enumerated_Domain_Value_Definition:
            Enumerated_Domain_Value_Definition_Source: Producer defined
        Attribute_Domain_Values:
          Enumerated_Domain:
            Enumerated_Domain_Value: Ethiopia, Western Kenya, Uganda, Rwanda, Burundi, Tanzania, Congo, DRC, Equatorial Guinea, Cameroon, South Sudan, Southwestern CAR, Nigeria, Benin, Togo, Burkina Faso, Ghana, Ivory Coast, Liberia, Sierra Leone, Guinea
            Enumerated_Domain_Value_Definition:
            Enumerated_Domain_Value_Definition_Source: Producer defined
      Attribute:
        Attribute_Label: Reason(s) for high occurrences
        Attribute_Definition:
        Attribute_Definition_Source: Producer Defined
        Attribute_Domain_Values:
          Enumerated_Domain:
            Enumerated_Domain_Value: Originating grounds (= long evolution time), close to Anthropocene (parks, bird feeders, etc.), temperate and optimal climate for mammals, plenty of habitat diversity, prey abundance.
            Enumerated_Domain_Value_Definition:
            Enumerated_Domain_Value_Definition_Source: Producer defined
        Attribute_Domain_Values:
          Enumerated_Domain:
            Enumerated_Domain_Value: Close to Anthropocene (parks, bird feeders, etc.), temperate and optimal climate for mammals, plenty of habitat diversity, prey abundance.
            Enumerated_Domain_Value_Definition:
            Enumerated_Domain_Value_Definition_Source: Producer defined
        Attribute_Domain_Values:
          Enumerated_Domain:
            Enumerated_Domain_Value: Pristine tropical habitats, extraordinary habitat diversity, high number of different possible ecological niches, prey abundance.
            Enumerated_Domain_Value_Definition:
            Enumerated_Domain_Value_Definition_Source: Producer defined
        Attribute_Domain_Values:
          Enumerated_Domain:
            Enumerated_Domain_Value: High human impact (benefits of living close to the Anthropocene), ideal for arid-loving species (predominately ground squirrels).
            Enumerated_Domain_Value_Definition:
            Enumerated_Domain_Value_Definition_Source: Producer defined
        Attribute_Domain_Values:
          Enumerated_Domain:
            Enumerated_Domain_Value: High habitat diversity with significant altitude changes. Hotpots observed often close to areas with high human impact.
            Enumerated_Domain_Value_Definition:
            Enumerated_Domain_Value_Definition_Source: Producer defined
      Attribute:
        Attribute_Label: References
        Attribute_Definition:
        Attribute_Definition_Source: Producer Defined
        Attribute_Domain_Values:
          Enumerated_Domain:
            Enumerated_Domain_Value: Krauze‐Gryz et al. 2021; Luckett and Hartenberger 1985; Nelson et al. 2014; Pearson and Ruggiero 2001; Pineda-Munoz et al 2021; Stein 2002; Steiner and Huettmann in press
            Enumerated_Domain_Value_Definition:
            Enumerated_Domain_Value_Definition_Source: Producer defined
        Attribute_Domain_Values:
          Enumerated_Domain:
            Enumerated_Domain_Value: Cervellini et al. 2021; Krauze‐Gryz et al. 2021; Pearson and Ruggiero 2001; Pineda-Munoz et al 2021; Steiner and Huettmann in press
            Enumerated_Domain_Value_Definition:
            Enumerated_Domain_Value_Definition_Source: Producer defined
        Attribute_Domain_Values:
          Enumerated_Domain:
            Enumerated_Domain_Value: Bookbinder and Ledec 1995; Huettmann 2015; Morales-Marroquín et al. 2022; Reid 2006
            Enumerated_Domain_Value_Definition:
            Enumerated_Domain_Value_Definition_Source: Producer defined
        Attribute_Domain_Values:
          Enumerated_Domain:
            Enumerated_Domain_Value: Aulagnier 2016; Jacobson et al. 2019
            Enumerated_Domain_Value_Definition:
            Enumerated_Domain_Value_Definition_Source: Producer defined
        Attribute_Domain_Values:
          Enumerated_Domain:
            Enumerated_Domain_Value: Bizhanova et al. 2022; Jacobson et al. 2019; Regmi and Huettmann 2020
            Enumerated_Domain_Value_Definition:
            Enumerated_Domain_Value_Definition_Source: Producer defined
        Attribute_Domain_Values:
          Enumerated_Domain:
            Enumerated_Domain_Value: Procheş et al. 2021; Sodhi et al. 2004, 2006, 2009, 2010
            Enumerated_Domain_Value_Definition:
            Enumerated_Domain_Value_Definition_Source: Producer defined
        Attribute_Domain_Values:
          Enumerated_Domain:
            Enumerated_Domain_Value: Awodoyin  et al. 2015; Couvreur et al. 2021; Mittermeier et al. 2011; Reid 1998
            Enumerated_Domain_Value_Definition:
            Enumerated_Domain_Value_Definition_Source: Producer defined
    Detailed_Description:
      Entity_Type:
        Entity_Type_Label: Table 4b: Global squirrel coldspot regions
        Entity_Type_Definition: This table describes the global squirrel hotspot regions identified by the Super SDM.
        Entity_Type_Definition_Source: Producer Defined
      Attribute:
        Attribute_Label: Regions
        Attribute_Definition:
        Attribute_Definition_Source: Producer Defined
        Attribute_Domain_Values:
          Enumerated_Domain:
            Enumerated_Domain_Value: North American Arctic
            Enumerated_Domain_Value_Definition:
            Enumerated_Domain_Value_Definition_Source: Producer defined
        Attribute_Domain_Values:
          Enumerated_Domain:
            Enumerated_Domain_Value: Greenland
            Enumerated_Domain_Value_Definition:
            Enumerated_Domain_Value_Definition_Source: Producer defined
        Attribute_Domain_Values:
          Enumerated_Domain:
            Enumerated_Domain_Value: South America
            Enumerated_Domain_Value_Definition:
            Enumerated_Domain_Value_Definition_Source: Producer defined
        Attribute_Domain_Values:
          Enumerated_Domain:
            Enumerated_Domain_Value: Southwestern Africa
            Enumerated_Domain_Value_Definition:
            Enumerated_Domain_Value_Definition_Source: Producer defined
        Attribute_Domain_Values:
          Enumerated_Domain:
            Enumerated_Domain_Value: Sahara & Sahel desert (Africa)
            Enumerated_Domain_Value_Definition:
            Enumerated_Domain_Value_Definition_Source: Producer defined
        Attribute_Domain_Values:
          Enumerated_Domain:
            Enumerated_Domain_Value: Middle East
            Enumerated_Domain_Value_Definition:
            Enumerated_Domain_Value_Definition_Source: Producer defined
        Attribute_Domain_Values:
          Enumerated_Domain:
            Enumerated_Domain_Value: Siberia and Tibet
            Enumerated_Domain_Value_Definition:
            Enumerated_Domain_Value_Definition_Source: Producer defined
        Attribute_Domain_Values:
          Enumerated_Domain:
            Enumerated_Domain_Value: New Guinea
            Enumerated_Domain_Value_Definition:
            Enumerated_Domain_Value_Definition_Source: Producer defined
        Attribute_Domain_Values:
          Enumerated_Domain:
            Enumerated_Domain_Value: Australia & Oceania
            Enumerated_Domain_Value_Definition:
            Enumerated_Domain_Value_Definition_Source: Producer defined
        Attribute_Domain_Values:
          Enumerated_Domain:
            Enumerated_Domain_Value: Antarctica
            Enumerated_Domain_Value_Definition:
            Enumerated_Domain_Value_Definition_Source: Producer defined
      Attribute:
        Attribute_Label: Included countries
        Attribute_Definition:
        Attribute_Definition_Source: Producer Defined
        Attribute_Domain_Values:
          Enumerated_Domain:
            Enumerated_Domain_Value: Alaska (USA), Canada
            Enumerated_Domain_Value_Definition:
            Enumerated_Domain_Value_Definition_Source: Producer defined
        Attribute_Domain_Values:
          Enumerated_Domain:
            Enumerated_Domain_Value: Greenland
            Enumerated_Domain_Value_Definition:
            Enumerated_Domain_Value_Definition_Source: Producer defined
        Attribute_Domain_Values:
          Enumerated_Domain:
            Enumerated_Domain_Value: Southern Venezuela, Guyana, Suriname, French Guinea, Southwestern Colombia, Peru, Northeastern Brazil, Bolivia, Northern Chile, Argentina
            Enumerated_Domain_Value_Definition:
            Enumerated_Domain_Value_Definition_Source: Producer defined
        Attribute_Domain_Values:
          Enumerated_Domain:
            Enumerated_Domain_Value: Angola, Eswatini, Namibia
            Enumerated_Domain_Value_Definition:
            Enumerated_Domain_Value_Definition_Source: Producer defined
        Attribute_Domain_Values:
          Enumerated_Domain:
            Enumerated_Domain_Value: Central and Southern Algeria, Western Sahara, Mauritania, Northern Mali, Niger, Chad, Sudan, Libya, Southern Egypt
            Enumerated_Domain_Value_Definition:
            Enumerated_Domain_Value_Definition_Source: Producer defined
        Attribute_Domain_Values:
          Enumerated_Domain:
            Enumerated_Domain_Value: Southern and Northern Saudi Arabia, Western Oman, Eastern Yemen
            Enumerated_Domain_Value_Definition:
            Enumerated_Domain_Value_Definition_Source: Producer defined
        Attribute_Domain_Values:
          Enumerated_Domain:
            Enumerated_Domain_Value: Western China, Central and Eastern Russia
            Enumerated_Domain_Value_Definition:
            Enumerated_Domain_Value_Definition_Source: Producer defined
        Attribute_Domain_Values:
          Enumerated_Domain:
            Enumerated_Domain_Value: Indonesia, Western Papua New Guinea
            Enumerated_Domain_Value_Definition:
            Enumerated_Domain_Value_Definition_Source: Producer defined
        Attribute_Domain_Values:
          Enumerated_Domain:
            Enumerated_Domain_Value: Australia, New Zealand, Solomon Islands, New Caledonia, Fiji, Vanuatu, and several island states
            Enumerated_Domain_Value_Definition:
            Enumerated_Domain_Value_Definition_Source: Producer defined
        Attribute_Domain_Values:
          Enumerated_Domain:
            Enumerated_Domain_Value: Antarctica
            Enumerated_Domain_Value_Definition:
            Enumerated_Domain_Value_Definition_Source: Producer defined
      Attribute:
        Attribute_Label: Reason(s) for low occurrences
        Attribute_Definition:
        Attribute_Definition_Source: Producer Defined
        Attribute_Domain_Values:
          Enumerated_Domain:
            Enumerated_Domain_Value: Unfavorable climate (too cold temperatures), low feed availability
            Enumerated_Domain_Value_Definition:
            Enumerated_Domain_Value_Definition_Source: Producer defined
        Attribute_Domain_Values:
          Enumerated_Domain:
            Enumerated_Domain_Value: Few Squirrels have reached that far south throughout evolution
            Enumerated_Domain_Value_Definition:
            Enumerated_Domain_Value_Definition_Source: Producer defined
        Attribute_Domain_Values:
          Enumerated_Domain:
            Enumerated_Domain_Value: Unfavorable climate (too hot temperatures, and too arid)
            Enumerated_Domain_Value_Definition:
            Enumerated_Domain_Value_Definition_Source: Producer defined
        Attribute_Domain_Values:
          Enumerated_Domain:
            Enumerated_Domain_Value: Unfavorable climate (too hot temperatures, and too arid), low feed availability
            Enumerated_Domain_Value_Definition:
            Enumerated_Domain_Value_Definition_Source: Producer defined
        Attribute_Domain_Values:
          Enumerated_Domain:
            Enumerated_Domain_Value: Squirrels did not reach these regions yet (see Wallace Line)
            Enumerated_Domain_Value_Definition:
            Enumerated_Domain_Value_Definition_Source: Producer defined
      Attribute:
        Attribute_Label: References
        Attribute_Definition:
        Attribute_Definition_Source: Producer Defined
        Attribute_Domain_Values:
          Enumerated_Domain:
            Enumerated_Domain_Value: Mittermeier et al. 2011; Steiner and Huettmann in press
            Enumerated_Domain_Value_Definition:
            Enumerated_Domain_Value_Definition_Source: Producer defined
        Attribute_Domain_Values:
          Enumerated_Domain:
            Enumerated_Domain_Value: Abreu-Jr et al. 2020; Hafner et al. 1994; Pečnerová and Martínková 2012; Steiner and Huettmann in press
            Enumerated_Domain_Value_Definition:
            Enumerated_Domain_Value_Definition_Source: Producer defined
        Attribute_Domain_Values:
          Enumerated_Domain:
            Enumerated_Domain_Value: Hainsworth 1995; Mittermeier et al. 2011; Steiner and Huettmann in press
            Enumerated_Domain_Value_Definition:
            Enumerated_Domain_Value_Definition_Source: Producer defined
        Attribute_Domain_Values:
          Enumerated_Domain:
            Enumerated_Domain_Value: Bacon et al. 2013; Steiner and Huettmann in press; Van Oosterzee 1997; White et al. 2021
            Enumerated_Domain_Value_Definition:
            Enumerated_Domain_Value_Definition_Source: Producer defined
    Detailed_Description:
      Entity_Type:
        Entity_Type_Label: Figure 1: Occurrence points of all global squirrel species (300+) utilized for the global squirrel SDM downloaded from www.GBIF.org
        Entity_Type_Definition: This figure depicts the occurrence points of all global squirrel species (300+) utilized for the global squirrel SDM downloaded from www.GBIF.org.
        Entity_Type_Definition_Source: Producer Defined
    Detailed_Description:
      Entity_Type:
        Entity_Type_Label: Figure 2: Methodological Workflow Global Super SDM
        Entity_Type_Definition: This figure depicts the methodological Workflow of the Global Super SDM.
        Entity_Type_Definition_Source: Producer Defined
    Detailed_Description:
      Entity_Type:
        Entity_Type_Label: Figure 3: Global Squirrel Species Distribution Model created with machine learning algorithms in the Oracle cloud computer
        Entity_Type_Definition: This figure depicts the global Squirrel Species Distribution Model created with machine learning algorithms in the Oracle cloud computer.
        Entity_Type_Definition_Source: Producer Defined
    Detailed_Description:
      Entity_Type:
        Entity_Type_Label: Appendix 1: R script to obtain GBIF occurrence points utilizing the RGBIF package.
        Entity_Type_Definition: This appendix includes the R script to obtain GBIF occurrence points utilizing the RGBIF package.
        Entity_Type_Definition_Source: Producer Defined
    Detailed_Description:
      Entity_Type:
        Entity_Type_Label: Appendix 2: ISO-compliant metadata
        Entity_Type_Definition: This appendix includes the
        Entity_Type_Definition_Source: Producer Defined
    Detailed_Description:
      Entity_Type:
        Entity_Type_Label: Appendix 3: Squirrel species list with occurrence record counts
        Entity_Type_Definition: This appendix includes the squirrel species list with occurrence record counts.
        Entity_Type_Definition_Source: Producer Defined
      Attribute:
        Attribute_Label: Species names
        Attribute_Definition:
        Attribute_Definition_Source: Producer Defined
        Attribute_Domain_Values:
          Unrepresentable_Domain:
      Attribute:
        Attribute_Label: Count of species
        Attribute_Definition:
        Attribute_Definition_Source: Producer Defined
        Attribute_Domain_Values:
          Range_Domain:
            Range_Domain_Minimum: 1
            Range_Domain_Maximum: 665529
    Detailed_Description:
      Entity_Type:
        Entity_Type_Label: Appendix 4: Environmental predictors description (Reproduced Table 3.2 from Steiner and Huettmann in press)
        Entity_Type_Definition: This appendix includes the environmental predictors description (Reproduced Table 3.2 from Steiner and Huettmann in press).
        Entity_Type_Definition_Source: Producer Defined
    Detailed_Description:
      Entity_Type:
        Entity_Type_Label: Appendix 5: Documented R script from the Maxent Cloud computing run
        Entity_Type_Definition: This appendix includes the documented R script from the Maxent Cloud computing run.
        Entity_Type_Definition_Source: Producer Defined
    Detailed_Description:
      Entity_Type:
        Entity_Type_Label: Appendix 6: TIFF raster file of the produced global SDM
        Entity_Type_Definition: This appendix includes the TIFF raster file of the produced global SDM.
        Entity_Type_Definition_Source: Producer Defined
  Distribution_Information:
    Distributor:
      Contact_Information:
        Contact_Person_Primary:
          Contact_Person: Moriz Steiner
          Contact_Organization: EWHALE lab- Inst of Arctic Biology, Department of Conservation Ecology, UnEWHALE lab- Inst of Arctic Biology, Department of Conservation Ecology, University of Alaska Fairbanks, Fairbanks, AK, USA
        Contact_Address:
          Address_Type: mailing address
          Address: Dr. Daimerstrasse 2
          City: Sand in Taufers
          State_or_Province: Bozen/ Suedtirol
          Postal_Code: 39032
          Country: Italy
        Contact_Voice_Telephone: +39 3493122232
        Contact_Electronic_Mail_Address: moriz.steiner.work@gmail.com
    Distribution_Liability: Unless otherwise stated, all data, metadata and related materials are considered to satisfy the quality standards relative to the purpose for which the data were collected. Although these data and associated metadata have been reviewed for accuracy and completeness and approved for release by the U.S. Geological Survey (USGS), no warranty expressed or implied is made regarding the display or utility of the data on any other system or for general or scientific purposes, nor shall the act of distribution constitute any such warranty.
  Metadata_Reference_Information:
    Metadata_Date: 20230331
    Metadata_Contact:
      Contact_Information:
        Contact_Person_Primary:
          Contact_Person: Moriz Steiner
          Contact_Organization: -EWHALE Lab- Biology and Wildlife Department, Institute of Arctic Biology, Fairbanks University of Alaska Fairbanks (UAF), Fairbanks, AK, USA
        Contact_Address:
          Address_Type: mailing
          Address: Dr. Daimerstrasse 2
          City: Sand in Taufers
          State_or_Province: Bozen/ Suedtirol
          Postal_Code: 39032
          Country: Italy
        Contact_Voice_Telephone: +39 3493122232
        Contact_Electronic_Mail_Address: moriz.steiner.work@gmail.com
    Metadata_Standard_Name: FGDC Biological Data Profile of the Content Standard for Digital Geospatial Metadata
    Metadata_Standard_Version: FGDC-STD-001.1-1999
