# Supplementary material for: With super SDMs (machine learning, open access big data, and the cloud) towards more holistic global squirrel hotspots and coldspots
Source: Sci Rep. 2024 Mar 3;14:5204. doi: 10.1038/s41598-024-55173-8 (PMC10909860; doi:10.1038/s41598-024-55173-8)
Supplement: Supplementary file 2 — Supplementary Information 2. [file 41598_2024_55173_MOESM2_ESM.zip › MetadataBigDataOracleSquirrelColdspots_Vers1MS.cfg]

input
	upgrade no
	indent lax
	blanks keep
output
	errors %s.err
	text
		file %s-new.txt
		indent "  "
		top_level keep
	xml
		indent "  "
		file %s-new.xml
		blanks "\n\n"
		skip_attributes
		order standard
	html
		file %s.html
		faq %s.faq.html
		err %s.err.html
		translate
		link
			link_faq
			link_html
			link_text
			link_xml
