# Supplementary material for: With super SDMs (machine learning, open access big data, and the cloud) towards more holistic global squirrel hotspots and coldspots
Source: Sci Rep. 2024 Mar 3;14:5204. doi: 10.1038/s41598-024-55173-8 (PMC10909860; doi:10.1038/s41598-024-55173-8)
Supplement: Supplementary file 2 — Supplementary Information 2. [file 41598_2024_55173_MOESM2_ESM.zip › MetadataBigDataOracleSquirrelColdspots_Vers1MS.err]

mp 2.9.52 - Peter N. Schweitzer (U.S. Geological Survey)
Info: input file = phpBb6KNY.xml
Info: process date = 20230331
Info: process time = 15:25:40
Warning (line 118): Access_Constraints appears in unexpected order within Identification_Information
Warning (line 34): Bounding_Coordinates appears in unexpected order within Spatial_Domain
Warning (line 2): Missing Spatial_Reference_Information is mandatory if applicable in Metadata
Error (line 59): Taxonomy is not expected in Identification_Information
Error (line 33): Description_of_Geographic_Extent is not expected in Spatial_Domain
Warning (line 220): Attribute_Definition does not have a value
Warning (line 223): Enumerated_Domain_Value_Definition does not have a value
Warning (line 231): Enumerated_Domain_Value_Definition does not have a value
Warning (line 239): Enumerated_Domain_Value_Definition does not have a value
Warning (line 247): Enumerated_Domain_Value_Definition does not have a value
Warning (line 254): Attribute_Definition does not have a value
Warning (line 257): Enumerated_Domain_Value_Definition does not have a value
Warning (line 265): Enumerated_Domain_Value_Definition does not have a value
Warning (line 273): Enumerated_Domain_Value_Definition does not have a value
Warning (line 281): Enumerated_Domain_Value_Definition does not have a value
Warning (line 295): Attribute_Definition does not have a value
Warning (line 298): Enumerated_Domain_Value_Definition does not have a value
Warning (line 306): Enumerated_Domain_Value_Definition does not have a value
Warning (line 314): Enumerated_Domain_Value_Definition does not have a value
Warning (line 322): Attribute_Definition does not have a value
Warning (line 340): Attribute_Definition does not have a value
Warning (line 343): Unrepresentable_Domain does not have a value
Warning (line 348): Attribute_Definition does not have a value
Warning (line 359): Attribute_Definition does not have a value
Warning (line 376): Attribute_Definition does not have a value
Warning (line 379): Enumerated_Domain_Value_Definition does not have a value
Warning (line 387): Enumerated_Domain_Value_Definition does not have a value
Warning (line 395): Enumerated_Domain_Value_Definition does not have a value
Warning (line 403): Enumerated_Domain_Value_Definition does not have a value
Warning (line 411): Enumerated_Domain_Value_Definition does not have a value
Warning (line 419): Enumerated_Domain_Value_Definition does not have a value
Warning (line 427): Enumerated_Domain_Value_Definition does not have a value
Warning (line 435): Enumerated_Domain_Value_Definition does not have a value
Warning (line 442): Attribute_Definition does not have a value
Warning (line 445): Enumerated_Domain_Value_Definition does not have a value
Warning (line 453): Enumerated_Domain_Value_Definition does not have a value
Warning (line 461): Enumerated_Domain_Value_Definition does not have a value
Warning (line 469): Enumerated_Domain_Value_Definition does not have a value
Warning (line 477): Enumerated_Domain_Value_Definition does not have a value
Warning (line 485): Enumerated_Domain_Value_Definition does not have a value
Warning (line 493): Enumerated_Domain_Value_Definition does not have a value
Warning (line 501): Enumerated_Domain_Value_Definition does not have a value
Warning (line 508): Attribute_Definition does not have a value
Warning (line 511): Enumerated_Domain_Value_Definition does not have a value
Warning (line 519): Enumerated_Domain_Value_Definition does not have a value
Warning (line 527): Enumerated_Domain_Value_Definition does not have a value
Warning (line 535): Enumerated_Domain_Value_Definition does not have a value
Warning (line 543): Enumerated_Domain_Value_Definition does not have a value
Warning (line 550): Attribute_Definition does not have a value
Warning (line 553): Enumerated_Domain_Value_Definition does not have a value
Warning (line 561): Enumerated_Domain_Value_Definition does not have a value
Warning (line 569): Enumerated_Domain_Value_Definition does not have a value
Warning (line 577): Enumerated_Domain_Value_Definition does not have a value
Warning (line 585): Enumerated_Domain_Value_Definition does not have a value
Warning (line 593): Enumerated_Domain_Value_Definition does not have a value
Warning (line 601): Enumerated_Domain_Value_Definition does not have a value
Warning (line 615): Attribute_Definition does not have a value
Warning (line 618): Enumerated_Domain_Value_Definition does not have a value
Warning (line 626): Enumerated_Domain_Value_Definition does not have a value
Warning (line 634): Enumerated_Domain_Value_Definition does not have a value
Warning (line 642): Enumerated_Domain_Value_Definition does not have a value
Warning (line 650): Enumerated_Domain_Value_Definition does not have a value
Warning (line 658): Enumerated_Domain_Value_Definition does not have a value
Warning (line 666): Enumerated_Domain_Value_Definition does not have a value
Warning (line 674): Enumerated_Domain_Value_Definition does not have a value
Warning (line 682): Enumerated_Domain_Value_Definition does not have a value
Warning (line 690): Enumerated_Domain_Value_Definition does not have a value
Warning (line 697): Attribute_Definition does not have a value
Warning (line 700): Enumerated_Domain_Value_Definition does not have a value
Warning (line 708): Enumerated_Domain_Value_Definition does not have a value
Warning (line 716): Enumerated_Domain_Value_Definition does not have a value
Warning (line 724): Enumerated_Domain_Value_Definition does not have a value
Warning (line 732): Enumerated_Domain_Value_Definition does not have a value
Warning (line 740): Enumerated_Domain_Value_Definition does not have a value
Warning (line 748): Enumerated_Domain_Value_Definition does not have a value
Warning (line 756): Enumerated_Domain_Value_Definition does not have a value
Warning (line 764): Enumerated_Domain_Value_Definition does not have a value
Warning (line 772): Enumerated_Domain_Value_Definition does not have a value
Warning (line 779): Attribute_Definition does not have a value
Warning (line 782): Enumerated_Domain_Value_Definition does not have a value
Warning (line 790): Enumerated_Domain_Value_Definition does not have a value
Warning (line 798): Enumerated_Domain_Value_Definition does not have a value
Warning (line 806): Enumerated_Domain_Value_Definition does not have a value
Warning (line 814): Enumerated_Domain_Value_Definition does not have a value
Warning (line 821): Attribute_Definition does not have a value
Warning (line 824): Enumerated_Domain_Value_Definition does not have a value
Warning (line 832): Enumerated_Domain_Value_Definition does not have a value
Warning (line 840): Enumerated_Domain_Value_Definition does not have a value
Warning (line 848): Enumerated_Domain_Value_Definition does not have a value
Warning (line 898): Attribute_Definition does not have a value
Warning (line 901): Unrepresentable_Domain does not have a value
Warning (line 906): Attribute_Definition does not have a value
89 errors: 2 misplaced, 87 empty, 3 warning
