# Supplementary material for: With super SDMs (machine learning, open access big data, and the cloud) towards more holistic global squirrel hotspots and coldspots
Source: Sci Rep. 2024 Mar 3;14:5204. doi: 10.1038/s41598-024-55173-8 (PMC10909860; doi:10.1038/s41598-024-55173-8)
Supplement: Supplementary file 5 — Supplementary Information 5. [file 41598_2024_55173_MOESM5_ESM.txt]

###R script for Maxent run of all global squirrel species in Oracle

#Load Oracle session
ssh -i E:\OracleCloud\KEY\ssh-key-YEAR-MONTH-DAY.key opc@XXX.XXX.XXX.XXX


#Set new directory to instance if lost
s3fs bucket-XXXXXXXX-XXXX /home/opc/bucketX -o endpoint=us-ashburn-1 -o passwd_file=/home/opc/.passwd-s3fs -o url=https://XXXXXXXXXXXXX.compat.objectstorage.us-ashburn-1.oraclecloud.com/ -onomultipart -o use_path_request_style -o dbglevel=info


#Load R
R

#increase the java memory utilization
install.packages("unix")
library(unix)
rlimit_as(1e15)

options(java.parameters = "-Xmx1028g")


#install all packages
install.packages("raster")
install.packages("dismo")
install.packages("rgeos")
install.packages("sp")
install.packages("rJava")		##before installing rJava -> maybe necessary to run "sudo $(which R) CMD javareconf" in the terminal
library("sp")
library("raster")
library("dismo")
library("rgeos")
library("rJava")

maxent()

  
  # get predictor variables
  fnames <- list.files(path = paste (system.file(package="dismo", "raster"), "/home/opc/bucketX/Squirrels/132PredictorGlobalSquirrelSDM", sep=''), pattern='asc', all.files = TRUE, full.names=TRUE)
  predictors <- stack(fnames)
  #plot(predictors)
  
  # file with presence points
  occurence <- paste(system.file ('/home/opc/bucketX/Squirrels/132PredictorGlobalSquirrelSDM/MergedDataSetMSGood2.csv'),(package="/home/opc/bucketX/Squirrels/132PredictorGlobalSquirrelSDM/MergedDataSetMSGood2.csv"), sep='')
  occ <- read.table(occurence, header=TRUE, sep=',')[,-1]
  
  # witholding a 20% sample for testing 
  fold <- kfold(occ, k=5)
  occtest <- occ[fold == 1, ]
  occtrain <- occ[fold != 1, ]
  
  # fit model, predict, and export produced file
me <- maxent(predictors, occtrain, removeDuplicates=FALSE)
r <- predict(me, predictors)
writeRaster(r, '/home/opc/bucketX/Squirrels/132PredictorGlobalSquirrelSDM/GlobalSquirrelSDM2.tif')


	#extra tasks
  # see the maxent results in a browser:
  # me
  
	
  # use "args"
  # me2 <- maxent(predictors, occtrain, factors='biome', args=c("-J", "-P"))
  
  # plot showing importance of each variable
  # plot(me)
  
  # response curves
  # response(me) 
  
  # with some options:
  # r <- predict(me, predictors, args=c("outputformat=raw"), progress='text', 
  #      filename='maxent_prediction.grd')
  
  #plot(r)
  #points(occ)
  
  #testing
  # background data
  #bg <- randomPoints(predictors, 1000)
  
  #simplest way to use 'evaluate'
  #e1 <- evaluate(me, p=occtest, a=bg, x=predictors)
