# Supplementary material for: With super SDMs (machine learning, open access big data, and the cloud) towards more holistic global squirrel hotspots and coldspots
Source: Sci Rep. 2024 Mar 3;14:5204. doi: 10.1038/s41598-024-55173-8 (PMC10909860; doi:10.1038/s41598-024-55173-8)
Supplement: Supplementary file 6 — Supplementary Information 6. [file 41598_2024_55173_MOESM6_ESM.zip]

Archive with 1 entries (1 files):
- Appendix6_Squirrels_132PredictorGlobalSquirrelSDM_GlobalSquirrelSDM2.tif
